# Supplementary material for: Engineering a Lactobacillus Lysine Riboswitch to Dynamically Control Metabolic Pathways for Lysine Production in Corynebacterium glutamicum
Source: Microorganisms. 2024 Mar 18;12(3):606. doi: 10.3390/microorganisms12030606 (PMC10974012; doi:10.3390/microorganisms12030606)
Supplement: Supplementary file 1 [file microorganisms-12-00606-s001.zip]

Archive with 1 entries (1 files):
- microorganisms-2777699-supplementary.pdf
